# Supplementary material for: Block periodization vs. traditional periodization in high-intensity functional training: a randomized crossover study
Source: Front Physiol. 2026 May 20;17:1810477. doi: 10.3389/fphys.2026.1810477 (PMC13229720; doi:10.3389/fphys.2026.1810477)
Supplement: Supplementary file 1 [file Table1.xlsx]

## Sheet: Overview
Supplementary File 1: Detailed Training Intervention
Block Periodization vs. Traditional Periodization in High-Intensity Functional Training: A Randomized Crossover Study
Florian Micke, Julius Huelle, Gommaar D'Hulst, Eduard Isenman, Stephan Geisler & Steffen Held
Supplementary file	Detailed Training Intervention
Manuscript	Block Periodization vs. Traditional Periodization in High-Intensity Functional Training: A Randomized Crossover Study
Intervention structure	Two six-week intervention phases in randomized crossover format, separated by deload/washout and intermediate diagnostics
Experimental manipulation	Temporal distribution of high-intensity and low-intensity training sessions; overall training content and workout pool were matched across conditions
HIT definition	Sessions prescribed at RPE >= 8
LIT definition	Sessions prescribed approximately at RPE 2-5 depending on workout type
Group sequence	Phase 1: Group 1 = BP, Group 2 = TP; Phase 2: Group 1 = TP, Group 2 = BP
Additional programming	Olympic lifting and strength sessions are provided in the schedule/library and should be interpreted in line with the manuscript limitation regarding external strength-training control
Study phase	Calendar period	Group 1	Group 2
Pre-testing	19 May 2025 to 25 May 2025	Diagnostics	Diagnostics
Washout / familiarization	26 May 2025 to 28 May 2025	Washout / extensive session	Washout / extensive session
Intervention phase 1	29 May 2025 to 09 July 2025	BP	TP
Deload + MID diagnostics	10 July 2025 to 20 July 2025	Deload and diagnostics	Deload and diagnostics
Washout	21 July 2025 to 23 July 2025	Washout / extensive session	Washout / extensive session
Intervention phase 2	24 July 2025 to 03 September 2025	TP	BP
Deload + POST diagnostics	04 September 2025 to 14 September 2025	Deload and diagnostics	Deload and diagnostics
Intervention week	Block periodization	Traditional periodization	Key difference
1	5 HIT	3 HIT + 2 LIT	BP concentrates HIT in weeks 1 and 4; TP distributes HIT evenly
2	2 HIT + 3 LIT	3 HIT + 2 LIT	BP concentrates HIT in weeks 1 and 4; TP distributes HIT evenly
3	2 HIT + 3 LIT	3 HIT + 2 LIT	BP concentrates HIT in weeks 1 and 4; TP distributes HIT evenly
4	5 HIT	3 HIT + 2 LIT	BP concentrates HIT in weeks 1 and 4; TP distributes HIT evenly
5	2 HIT + 3 LIT	3 HIT + 2 LIT	BP concentrates HIT in weeks 1 and 4; TP distributes HIT evenly
6	2 HIT + 3 LIT	3 HIT + 2 LIT	BP concentrates HIT in weeks 1 and 4; TP distributes HIT evenly
Abbreviation	Meaning
AAB	Assault AirBike
AMRAP	As many rounds/repetitions as possible
BMU	Bar muscle-up
BP	Bench press when used in strength programming; block periodization when used as study condition
BS	Back squat
C&J	Clean and jerk
C2B	Chest-to-bar pull-up
DB	Dumbbell
DU	Double unders
E2MOM / E3MOM / EMOM	Every 2 minutes / every 3 minutes / every minute on the minute
FS	Front squat
GHD	Glute-ham developer sit-up
HIT	High-intensity training
HSPU	Handstand push-up
HSW	Handstand walk
Int	Intermediate scaling option
LIT	Low-intensity training
OHS	Overhead squat
PP	Push press
RIR	Repetitions in reserve
RPE	Rating of perceived exertion
Rx	Prescribed workout standard
SA	Single arm
SB	Sandbag
StO	Shoulder-to-overhead
T2B	Toes-to-bar
TC	Time cap
WBS	Wall ball shots
WW	Wall walk

## Sheet: Study_Schedule
Date	Day	Study phase	Study week	Intervention week	Group 1 condition	Group 1 session	Group 2 condition	Group 2 session	Olympic lifting	Strength
19 May 2025	Monday	PRE	1
20 May 2025	Tuesday	PRE	1
21 May 2025	Wednesday	PRE	1
22 May 2025	Thursday	PRE	1
23 May 2025	Friday	PRE	1
24 May 2025	Saturday	PRE	1
25 May 2025	Sunday	PRE	1
26 May 2025	Monday	washout	2							unter 70% 1RM / (RIR3)
27 May 2025	Tuesday	washout	2			LongDurationErgo_1		LongDurationErgo_1
28 May 2025	Wednesday	washout	2
29 May 2025	Thursday	Block 1 - W1	2	1	BP	Hit (TeamClass1)	TP	Hit (TeamClass1)	C&J_1	BS_1
30 May 2025	Friday	Block 1	2	1	BP	Hit (Running 1)	TP	Lit (Wod1)		BP/ CU_1
31 May 2025	Saturday	Block 1	2	1	BP	Hit (SaClass1)	TP	Hit (SaClass1)
01 Jun 2025	Sunday	Block 1	2	1	BP	Rest	TP	Rest
02 Jun 2025	Monday	Block 1	3	1	BP	Hit (Running 2)	TP	Lit (Running1)	Snatch_1	FS_1
03 Jun 2025	Tuesday	Block 1	3	1	BP	Hit (DiClass1)	TP	Hit (DiClass1)		PP/ BOR_1
04 Jun 2025	Wednesday	Block 1	3	1	BP	Rest	TP	Rest
05 Jun 2025	Thursday	Block 1 - W2	3	2	BP	Lit (Running1)	TP	Hit (Running1)	C&J_2	BS_2
06 Jun 2025	Friday	Block 1	3	2	BP	Lit (Wod1)	TP	Lit (Wod2)		BP/ CU_2
07 Jun 2025	Saturday	Block 1	3	2	BP	Hit (SaClass2)	TP	Hit (SaClass2)
08 Jun 2025	Sunday	Block 1	3	2	BP	Rest	TP	Rest
09 Jun 2025	Monday	Block 1	4	2	BP	Lit (Running2)	TP	Lit (Running2)	Snatch_2	FS_2
10 Jun 2025	Tuesday	Block 1	4	2	BP	Hit (DiClass2)	TP	Hit (DiClass2)		PP/ BOR_2
11 Jun 2025	Wednesday	Block 1	4	2	BP	Rest	TP	Rest
12 Jun 2025	Thursday	Block 1 - W3	4	3	BP	Lit (Wod2)	TP	Hit (Running2)	C&J_3	BS_3
13 Jun 2025	Friday	Block 1	4	3	BP	Lit (Running3)	TP	Lit (Wod3)		BP/ CU_3
14 Jun 2025	Saturday	Block 1	4	3	BP	Hit (SaClass3)	TP	Hit (SaClass3)
15 Jun 2025	Sunday	Block 1	4	3	BP	Rest	TP	Rest
16 Jun 2025	Monday	Block 1	5	3	BP	Lit (Wod3)	TP	Lit (Running3)	Snatch_3	FS_3
17 Jun 2025	Tuesday	Block 1	5	3	BP	Hit (DiClass3)	TP	Hit (DiClass3)		PP/ BOR_3
18 Jun 2025	Wednesday	Block 1	5	3	BP	Rest	TP	Rest
19 Jun 2025	Thursday	Block 1 - W4	5	4	BP	Hit (TeamClass2)	TP	Hit (TeamClass2)	C&J_4	BS_4
20 Jun 2025	Friday	Block 1	5	4	BP	Hit (Running 3)	TP	Lit (Wod4)		BP/ CU_4
21 Jun 2025	Saturday	Block 1	5	4	BP	Hit (SaClass4)	TP	Hit (SaClass4)
22 Jun 2025	Sunday	Block 1	5	4	BP	Rest	TP	Rest
23 Jun 2025	Monday	Block 1	6	4	BP	Hit (Running 4)	TP	Lit (Running4)	Snatch_4	FS_4
24 Jun 2025	Tuesday	Block 1	6	4	BP	Hit (DiClass4)	TP	Hit (DiClass4)		PP/ BOR_4
25 Jun 2025	Wednesday	Block 1	6	4	BP	Rest	TP	Rest
26 Jun 2025	Thursday	Block 1 - W5	6	5	BP	Lit (Running4)	TP	Hit (Running3)	C&J_5	BS_5
27 Jun 2025	Friday	Block 1	6	5	BP	Lit (Wod4)	TP	Lit (Wod5)		BP/ CU_5
28 Jun 2025	Saturday	Block 1	6	5	BP	Hit (SaClass5)	TP	Hit (SaClass5)
29 Jun 2025	Sunday	Block 1	6	5	BP	Rest	TP	Rest
30 Jun 2025	Monday	Block 1	7	5	BP	Lit (Running5)	TP	Lit (Running5)	Snatch_5	FS_5
01 Jul 2025	Tuesday	Block 1	7	5	BP	Hit (DiClass5)	TP	Hit (DiClass5)		PP/ BOR_5
02 Jul 2025	Wednesday	Block 1	7	5	BP	Rest	TP	Rest
03 Jul 2025	Thursday	Block 1 - W6	7	6	BP	Lit (Wod5)	TP	Hit (Running4)	C&J_6	BS_6
04 Jul 2025	Friday	Block 1	7	6	BP	Lit (Running6)	TP	Lit (Wod6)		BP/ CU_6
05 Jul 2025	Saturday	Block 1	7	6	BP	Hit (SaClass6)	TP	Hit (SaClass6)
06 Jul 2025	Sunday	Block 1	7	6	BP	Rest	TP	Rest
07 Jul 2025	Monday	Block 1	8	6	BP	Lit (Wod6)	TP	Lit (Running6)	Snatch_6	FS_6
08 Jul 2025	Tuesday	Block 1	8	6	BP	Hit (DiClass6)	TP	Hit (DiClass6)		PP/ BOR_6
09 Jul 2025	Wednesday	Block 1	8	6	BP	Rest	TP	Rest
10 Jul 2025	Thursday	Deload	8			LongDurationErgo 2		LongDurationErgo 2		unter 70% 1RM / (RIR3)
11 Jul 2025	Friday	Deload	8			DeloadRun		DeloadRun
12 Jul 2025	Saturday	Deload	8
13 Jul 2025	Sunday	Deload	8
14 Jul 2025	Monday	MID	9
15 Jul 2025	Tuesday	MID	9
16 Jul 2025	Wednesday	MID	9
17 Jul 2025	Thursday	MID	9
18 Jul 2025	Friday	MID	9
19 Jul 2025	Saturday	MID	9
20 Jul 2025	Sunday	MID	9
21 Jul 2025	Monday	washout	10							unter 70% 1RM / (RIR3)
22 Jul 2025	Tuesday	washout	10			LongDurationErgo 3		LongDurationErgo 3
23 Jul 2025	Wednesday	washout	10
24 Jul 2025	Thursday	Block 2 - W1	10	1	TP	Hit (TeamClass3)	BP	Hit (TeamClass3)	C&J_7	BS_7
25 Jul 2025	Friday	Block 2	10	1	TP	Lit (Wod7)	BP	Hit (Running 5)		BP/ CU_7
26 Jul 2025	Saturday	Block 2	10	1	TP	Hit (SaClass7)	BP	Hit (SaClass7)
27 Jul 2025	Sunday	Block 2	10	1	TP	Rest	BP	Rest
28 Jul 2025	Monday	Block 2	11	1	TP	Lit (Running7)	BP	Hit (Running 6)	Snatch_7	FS_7
29 Jul 2025	Tuesday	Block 2	11	1	TP	Hit (DiClass7)	BP	Hit (DiClass7)		PP/ IRR_7
30 Jul 2025	Wednesday	Block 2	11	1	TP	Rest	BP	Rest
31 Jul 2025	Thursday	Block 2 - W2	11	2	TP	Hit (Running5)	BP	Lit (Running7)	C&J_8	BS_8
01 Aug 2025	Friday	Block 2	11	2	TP	Lit (Wod8)	BP	Lit (Wod7)		BP/ CU_8
02 Aug 2025	Saturday	Block 2	11	2	TP	Hit (SaClass8)	BP	Hit (SaClass8)
03 Aug 2025	Sunday	Block 2	11	2	TP	Rest	BP	Rest
04 Aug 2025	Monday	Block 2	12	2	TP	Lit (Running8)	BP	Lit (Running8)	Snatch_8	FS_8
05 Aug 2025	Tuesday	Block 2	12	2	TP	Hit (DiClass8)	BP	Hit (DiClass8)		PP/ IRR_8
06 Aug 2025	Wednesday	Block 2	12	2	TP	Rest	BP	Rest
07 Aug 2025	Thursday	Block 2 - W3	12	3	TP	Hit (Running6)	BP	Lit (Wod8)	C&J_9	BS_9
08 Aug 2025	Friday	Block 2	12	3	TP	Lit (Wod9)	BP	Lit (Running9)		BP/ CU_9
09 Aug 2025	Saturday	Block 2	12	3	TP	Hit (SaClass9)	BP	Hit (SaClass9)
10 Aug 2025	Sunday	Block 2	12	3	TP	Rest	BP	Rest
11 Aug 2025	Monday	Block 2	13	3	TP	Lit (Running9)	BP	Lit (Wod9)	Snatch_9	FS_9
12 Aug 2025	Tuesday	Block 2	13	3	TP	Hit (DiClass9)	BP	Hit (DiClass9)		PP/ IRR_9
13 Aug 2025	Wednesday	Block 2	13	3	TP	Rest	BP	Rest
14 Aug 2025	Thursday	Block 2 - W4	13	4	TP	Hit (TeamClass4)	BP	Hit (TeamClass4)	C&J_10	BS_10
15 Aug 2025	Friday	Block 2	13	4	TP	Lit (Wod10)	BP	Hit (Running 7)		BP/ CU_10
16 Aug 2025	Saturday	Block 2	13	4	TP	Hit (SaClass10)	BP	Hit (SaClass10)
17 Aug 2025	Sunday	Block 2	13	4	TP	Rest	BP	Rest
18 Aug 2025	Monday	Block 2	14	4	TP	Lit (Running10)	BP	Hit (Running 8)	Snatch_10	FS_10
19 Aug 2025	Tuesday	Block 2	14	4	TP	Hit (DiClass10)	BP	Hit (DiClass10)		PP/ IRR_10
20 Aug 2025	Wednesday	Block 2	14	4	TP	Rest	BP	Rest
21 Aug 2025	Thursday	Block 2 - W5	14	5	TP	Hit (Running7)	BP	Lit (Running10)	C&J_11	BS_11
22 Aug 2025	Friday	Block 2	14	5	TP	Lit (Wod11)	BP	Lit (Wod10)		BP/ CU_11
23 Aug 2025	Saturday	Block 2	14	5	TP	Hit (SaClass11)	BP	Hit (SaClass11)
24 Aug 2025	Sunday	Block 2	14	5	TP	Rest	BP	Rest
25 Aug 2025	Monday	Block 2	15	5	TP	Lit (Running11)	BP	Lit (Running11)	Snatch_11	FS_11
26 Aug 2025	Tuesday	Block 2	15	5	TP	Hit (DiClass11)	BP	Hit (DiClass11)		PP/ IRR_11
27 Aug 2025	Wednesday	Block 2	15	5	TP	Rest	BP	Rest
28 Aug 2025	Thursday	Block 2 - W6	15	6	TP	Hit (Running8)	BP	Lit (Wod11)	C&J_12	BS_12
29 Aug 2025	Friday	Block 2	15	6	TP	Lit (Wod12)	BP	Lit (Running12)		BP/ CU_12
30 Aug 2025	Saturday	Block 2	15	6	TP	Hit (SaClass12)	BP	Hit (SaClass12)
31 Aug 2025	Sunday	Block 2	15	6	TP	Rest	BP	Rest
01 Sep 2025	Monday	Block 2	16	6	TP	Lit (Running12)	BP	Lit (Wod12)	Snatch_12	FS_12
02 Sep 2025	Tuesday	Block 2	16	6	TP	Hit (DiClass12)	BP	Hit (DiClass12)		PP/ IRR_12
03 Sep 2025	Wednesday	Block 2	16	6	TP	Rest	BP	Rest
04 Sep 2025	Thursday	Deload	16			LongDurationErgo 4		LongDurationErgo 4		unter 70% 1RM / (RIR3)
05 Sep 2025	Friday	Deload	16			DeloadRun		DeloadRun
06 Sep 2025	Saturday	Deload	16
07 Sep 2025	Sunday	Deload	16
08 Sep 2025	Monday	POST	17
09 Sep 2025	Tuesday	POST	17
10 Sep 2025	Wednesday	POST	17
11 Sep 2025	Thursday	POST	17
12 Sep 2025	Friday	POST	17
13 Sep 2025	Saturday	POST	17
14 Sep 2025	Sunday	POST	17

## Sheet: Workout_Library
Category	Session code	Intensity	Modality	Description
High-intensity MetCon - Team class workouts	Hit (TeamClass1)	HIT	MetCon	Goal: RPE 8 or higher! That session should feel really tough, push the intervals LADDER30: 2-4-6-8-10.. REPS OF: SA-DB-Devilpress (22,5/15) HSPU SA-DB-Thruster (22,5/15) T2B *20-40-60.. REPS OF: DU after each Set of T2B
High-intensity MetCon - Team class workouts	Hit (TeamClass2)	HIT	MetCon	Goal: RPE 8 or higher! That session should feel really tough, push the intervals COMPLETE: TC: 30 100 DU 50 Sandbag-to-Shoulder 100 DU 50 HSPU 100 DU 50 Hang-KB-C&J 100 DU 50 C2B 25 Burpees 50 Hang-KB-C&J 25 Burpees 50 HSPU 25 Burpees 50 Sandbag-to-Shoulder 25 Burpees Rx: 40/30 + 24/16
High-intensity MetCon - Team class workouts	Hit (TeamClass3)	HIT	MetCon	Goal: RPE 8 or higher! That session should feel really tough, push the intervals E15MOM x 2 SETS: 13 MIN ON / 2 MIN OFF 1st: AMRAP13: 10 Wallwalks 20 BMU 40 Dual-DB-Hang-C&J 80 WBS Max Cal AAB in remaining time. 2nd: AMRAP13: 10 Wallwalks 20 BMU 40 Dual-DB-Hang-C&J 80 WBS Max Cal Ski in remaining time. Rx: as prescribed; 9/6; 22,5/15
High-intensity MetCon - Team class workouts	Hit (TeamClass4)	HIT	MetCon	Goal: RPE 8 or higher! That session should feel really tough, push the intervals 2 ROUNDS OF: TC: 30 1000m Row 25 sync. Lat. Burpee over Rower 25 sync. DB-GtO -into- 30 Wallwalks -into- 2 ROUNDS OF: 1000m Row 25 sync. SA-Devilpress Rx: 22,5/15
High-intensity MetCon - Saturday class workouts	Hit (SaClass1)	HIT	MetCon	Goal: RPE 8 or higher! That session should feel really tough, push the intervals Ladder30 200m run Both 10-20-30… Sync. KB swings Cal row Sync SA KB StO
High-intensity MetCon - Saturday class workouts	Hit (SaClass2)	HIT	MetCon	Goal: RPE 8 or higher! That session should feel really tough, push the intervals 20 WW 30 C2B 40 boxjump 50 dual DB floorpress 60 dual DB Box Stepups 70 burpee box jump over 60 dual DB Box stepups 50 dual DB floorpress 40 boxjumps 30 C2B 20 WW
High-intensity MetCon - Saturday class workouts	Hit (SaClass3)	HIT	MetCon	Goal: RPE 8 or higher! That session should feel really tough, push the intervals How far can u Row? P1: on Row P2: working on following: 100 boxjumps 100 T2B 100 DB-Hang-C&J (30/22,5) 100 boxjump over 100 C2B 100 SA-OH-lunges Swap however u like; one must row; the other one working on workout; if workout is completed go for max row until min 34. Score: max distance row
High-intensity MetCon - Saturday class workouts	Hit (SaClass4)	HIT	MetCon	Goal: RPE 8 or higher! That session should feel really tough, push the intervals Complete: TC: 30min 5 rounds 10 BMU 20 burpee over bar 30 sumo DL HP 43/35 Into 400 Du not sure Into Max rounds 30 thruster 43/35 20 burpee over bar 10 WW
High-intensity MetCon - Saturday class workouts	Hit (SaClass5)	HIT	MetCon	Goal: RPE 8 or higher! That session should feel really tough, push the intervals Complete: TC: 30Min 60/50/40cal bike/ski/row 2 roumds of 80 AS (-> round 1:sync; round 2 50%sync) 50 T2B (all shared) 60/50/40cal bike/ski/row 2 rounds of: 80 DB Sn (-> round 1:sync; round 2 50%sync) 50 C2B (all shared) 60/50/40cal bike/ski/row Lvl 3: round 1:sync; round 2 50% sync 22,5/15 Lvl 2: both rounds 50% sync…
High-intensity MetCon - Saturday class workouts	Hit (SaClass6)	HIT	MetCon	Goal: RPE 8 or higher! That session should feel really tough, push the intervals Complete: 5 rounds of: 9 WW 15 Sync. Thruster 21 cal row Into Max rounds until min 30 21 pushups 15 sync cluster 3-6-9-12-15…. BMU
High-intensity MetCon - Saturday class workouts	Hit (SaClass7)	HIT	MetCon	Goal: RPE 8 or higher! That session should feel really tough, push the intervals Complete Buy in: 200 DU 50 WBs 50 jerkbox over 40 WBs 40 SB to jerkbox 30 WBs 30 burpee over jerkbox 20 WBs 20 SB to shoulder 30 WBs 30 burpee over Jerkbox 40 WBs 40 SB to Jerkbox 50 WBs 50 jerkbox over Cash out: 200 DU
High-intensity MetCon - Saturday class workouts	Hit (SaClass8)	HIT	MetCon	Goal: RPE 8 or higher! That session should feel really tough, push the intervals 3 rounds: 1st: 200 DU each 20 sync. Dual DB Thruster 40 Sync. KBS (us32/24) 60 2nd: 50% 3rd: shared
High-intensity MetCon - Saturday class workouts	Hit (SaClass9)	HIT	MetCon	Goal: RPE 8 or higher! That session should feel really tough, push the intervals Team Pyramid30 2-4-6-8-10-12-10-8-6-4-2 Lanes Bearhug carry Lanes Burpee broad jumps Lanes Sandbag lunges 40 DU 5m lanes ; 60/40
High-intensity MetCon - Saturday class workouts	Hit (SaClass10)	HIT	MetCon	Goal: RPE 8 or higher! That session should feel really tough, push the intervals E17MOM x 2 15 ON / 2 OFF 1st: AMRAP 2 rounds of : 40 cal Bike 30 OH-Lunges 20 T2B Into Max SA-DP until 60 reps 2nd: AMRAP 2 rounds of: 40 cal ski 30 SB Squats 20 T2B Into Max B- SB to shoulder until 60 reps RX: 22,5/15; 40/30
High-intensity MetCon - Saturday class workouts	Hit (SaClass11)	HIT	MetCon	Goal: RPE 8 or higher! That session should feel really tough, push the intervals 5 Runden 600m run 20m burpee Broad Jump 15 WB (12kg) Rest 3 min nach jeder Runde
High-intensity MetCon - Saturday class workouts	Hit (SaClass12)	HIT	MetCon	Goal: RPE 8 or higher! That session should feel really tough, push the intervals Buy in: 600m run Both Into 30 snatch 60/40 Into 3 rounds 30 T2B 30 Sync. AS Into 600m Into 30 c&j Into 3 rounds 30 T2B 30 sync AS Into 600m 32min
High-intensity MetCon - Tuesday class workouts	Hit (DiClass1)	HIT	MetCon	Goal: RPE 8 or higher! That session should feel really tough, push the intervals E6MOM x 6 SETS 4 MIN ON / 2 MIN OFF 1st: MAX REPS: 3 ROUNDS OF: 30 DU 10 alt. DB-Snatch (22,5/15) -into- Max BMU in remaining time. 2nd: MAX REPS: 3 ROUNDS OF: 10 WBS (9/6) 10 KBS (R32/24) -into- Max Ropeclimbs in remaining time.
High-intensity MetCon - Tuesday class workouts	Hit (DiClass2)	HIT	MetCon	Goal: RPE 8 or higher! That session should feel really tough, push the intervals AMRAP30: 50/40 Cal Row 40 SA-DB-Hang-Snatch (22,5/15) 30 Lat. Burpee over Rower 20 Sandbag-over-Shoulder (40/30) 10 BMU Goal: 2+ Rounds
High-intensity MetCon - Tuesday class workouts	Hit (DiClass3)	HIT	MetCon	Goal: RPE 8 or higher! That session should feel really tough, push the intervals E10MOM x 3 SETS: 8 MIN ON / 2 MIN OFF 1st: COMPLETE: 600m Run 30 WBS (9/6) 20 KBS (R32/24) 10 BMU 2nd: 1500m Bike 30 WBS (9/6) 20 KBS (R32/24) 10 BMU 3rd: 750m Row 30 WBS (9/6) 20 KBS (R32/24) 10 BMU
High-intensity MetCon - Tuesday class workouts	Hit (DiClass4)	HIT	MetCon	Goal: RPE 8 or higher! That session should feel really tough, push the intervals 3 ROUNDS OF: TC: 30 42/36 Cal Row 30 Lat. Burpee over Rower 18 alt. DB-Snatch 6 Wallwalks Rx: 30/22,5
High-intensity MetCon - Tuesday class workouts	Hit (DiClass5)	HIT	MetCon	Goal: RPE 8 or higher! That session should feel really tough, push the intervals E8MOM x 4 SETS: 6 MIN ON / 2 MIN OFF 400m Run 10 Sandbag-to-Shoulder 75 DU Max Burpee-BMU/HSPU until Min 6. Rx: 40/30; alternating btw BBMU&HSPU
High-intensity MetCon - Tuesday class workouts	Hit (DiClass6)	HIT	MetCon	Goal: RPE 8 or higher! That session should feel really tough, push the intervals 2 ROUNDS OF: TC: 30 200m Run 30 alt. DB-Snatch 30 T2B -into- 2 ROUNDS OF: 400m Run 20 alt. DB-C&J 20 C2B -into- 2 ROUNDS OF: 600m Run 10 alt. Devilpress 10 BMU Rx: 22,5/15 Int: 22,5/15; T2B/PU/C2B
High-intensity MetCon - Tuesday class workouts	Hit (DiClass7)	HIT	MetCon	Goal: RPE 8 or higher! That session should feel really tough, push the intervals COMPLETE: TC: 30 15 Pullups 15 Thruster -into- 15 Pullups 15 Thruster 200m Run -into- 15 Pullups 15 Thruster 200m Run 60 DU -into- 15 Pullups 15 Thruster 200m Run 60 DU 60 Boxjump-Step-overs -into- 15 Pullups 15 Thruster 200m Run 60 DU -into- 15 Pullups 15 Thruster 200m Run -into- 15 Pullups 15 Thruster Rx: 35/25
High-intensity MetCon - Tuesday class workouts	Hit (DiClass8)	HIT	MetCon	Goal: RPE 8 or higher! That session should feel really tough, push the intervals COMPLETE: TC: 30 100 DU 30 Burpees 30 Dual-DB-Floorpress 30 C2B/PU 100 DU 24 Burpees 24 Dual-DB-Floorpress 24 C2B/PU 100 DU 18 Burpees 18 Dual-DB-Floorpress 18 C2B/PU 100 DU 12 Burpees 12 Dual-DB-Floorpress 12 C2B/PU 100 DU 6 Burpees 6 Dual-DB-Floorpress 6 C2B/PU
High-intensity MetCon - Tuesday class workouts	Hit (DiClass9)	HIT	MetCon	Goal: RPE 8 or higher! That session should feel really tough, push the intervals AMRAP30: *E2MOM: 1 Round Cindy-style -into- Max meter Row in remaining time Rx: 6 C2B / 12 Pushups / 18 Airsquats Int: 5 Pullups / 10 Pushups / 15 Airsquats Sc: Pick any Rep-Scheme that is maintainable.
High-intensity MetCon - Tuesday class workouts	Hit (DiClass10)	HIT	MetCon	Goal: RPE 8 or higher! That session should feel really tough, push the intervals E5MOM x 30 MIN: 4 MIN ON / 1 MIN OFF 1st + 2nd Interval: 1 Round of Machoman: 3 Powercleans 3 Frontsquats 3 StO 30 T2B 3rd + 4th Interval: 1 Round of Machoman: 3 Powercleans 3 Frontsquats 3 StO 20 C2B 5th + 6th Interval: 1 Round of Machoman: 3 Powercleans 3 Frontsquats 3 StO 10 BMU Rx+: 100/70 (original Machoman-weig…
High-intensity MetCon - Tuesday class workouts	Hit (DiClass11)	HIT	MetCon	Goal: RPE 8 or higher! That session should feel really tough, push the intervals COMPLETE: TC: 28 10 HSPU 20 T2B 30 SA-Hang-DB-Snatch (L) 40 Cal Row 10 HSPU 20 T2B 30 SA-Hang-DB-Snatch (R) 40 Cal Row 10 HSPU 20 T2B 30 SA-DB-StO (L) 40 Cal Row 10 HSPU 20 T2B 30 SA-DB-StO (R) 40 Cal Row Rx: 22,5/15
High-intensity MetCon - Tuesday class workouts	Hit (DiClass12)	HIT	MetCon	Goal: RPE 8 or higher! That session should feel really tough, push the intervals E10MOM x 3 SETS: 8 MIN ON / 2 MIN OFF 1st: COMPLETE: 400m Run -into- 21-15-9 REPS OF: Backsquats T2B 2nd: COMPLETE: 400m Run -into- 15-12-9 REPS OF: Frontsquats Pullups 3rd: COMPLETE: 400m Run -into- 9-6-3 REPS OF: Thruster C2B Rx: 43/30
High-intensity running workouts	Hit (Running1)	HIT	Running	Goal: RPE 8 or higher! That session should feel really tough, push the intervals 2Min Laufen @easy 3Min Laufen @easy + EMOM 1x30-50m kontrollierte Temposteigerung -3Min Rest- 10x 400m start @5k Goal Pace - 1Min easy jog btw reps You can go faster after the 5th interval, if possible. But stay with the increased pace, don’t drop! Goal: RPE 8 or higher! That session should feel really tough, you can…
High-intensity running workouts	Hit (Running2)	HIT	Running	Goal: RPE 8 or higher! That session should feel really tough, push the intervals 2Min Laufen @easy 3Min Laufen @easy + EMOM 1x30-50m kontrollierte Temposteigerung -3Min Rest- 3x 600m @5k Pace - 200m easy jog btw reps After last easy jog directly into 1x 800m @5k Pace - Rest half the time that you needed on the 800m interval After Resting into 3x 600m @5k Pace or faster - 200m easy jog btw reps Go…
High-intensity running workouts	Hit (Running3)	HIT	Running	Goal: RPE 8 or higher! That session should feel really tough 2Min Laufen @easy 3Min Laufen @easy + EMOM 1x30-40m fast - Rest 3Min - 2sets: 1x 800m @5k Pace - 1Min Rest 1x 600m @5k Pace - 1Min Rest 2x 400m @faster than 5k Pace - 30sec Rest btw 400m Rest 3Min btw sets Goal: RPE 8 or higher! That session should feel really tough, push the 400m intervals
High-intensity running workouts	Hit (Running4)	HIT	Running	Goal: RPE 8 or higher! 2Min Laufen @easy 3Min Laufen @easy + EMOM 1x30-40m fast - Rest 3Min - 14Min Tempo Run @RPE 6-8, Demanding and steady tempo, max Meters in 14Min - Rest 5Min 5x 200m @RPE 8-9 - 1:1 rest to work ratio Goal: RPE 8 or higher! That session should feel really tough! Push it.
High-intensity running workouts	Hit (Running5)	HIT	Running	Goal: RPE 8 or higher! That session should feel really tough, push the intervals 2Min Laufen @easy 3Min Laufen @easy + 3Min Laufen @easy + EMOM 1x30-40m fast -3Min Rest- 5x 800m @5k Pace - 2Min recovery jog btw reps 5x 200m @RPE 8-9 - 1:1 rest to work ratio If possible you can go faster after the 3th interval of the 800s. But stay with the increased pace, don’t drop! Goal: RPE 8 or higher! That s…
High-intensity running workouts	Hit (Running6)	HIT	Running	Goal: RPE 8 or higher! That session should feel really tough, push the intervals 2Min Laufen @easy 3Min Laufen @easy + EMOM 1x30-50m kontrollierte Temposteigerung -3Min Rest- 400m @5k Pace 800m @5k Pace 1200m @5k Pace 1600m @5k Pace 1600m @faster than 5k Pace - 1Min Rest btw reps You can go faster after the last interval, if possible Goal: RPE 8 or higher! That session should feel really tough, y…
High-intensity running workouts	Hit (Running7)	HIT	Running	Goal: RPE 8 or higher! That session should feel really tough, push the intervals 2Min Laufen @easy 3Min Laufen @easy + EMOM 1x30-50m kontrollierte Temposteigerung - 2Min Rest 3x 1800m @5k Pace - 3Min recovery Jog btw reps You can go faster at the last interval, if possible. But stay with the increased pace, don’t drop!
High-intensity running workouts	Hit (Running8)	HIT	Running	Goal: RPE 8 or higher! That session should feel really tough, push the 800s 2Min Laufen @easy 3Min Laufen @easy + EMOM 1x30-50m kontrollierte Temposteigerung - 2Min Rest 3sets: 1200m @5k Pace - 1:30Min recovery jog 800m @faster than 5k Pace 2Min Rest btw sets Push the 800s, don’t drop!
Low-intensity MetCon workouts	Lit (Wod1)	LIT	MetCon	Goal: RPE3-4 for Session, take it slow COMPLETE: TC: 22 50 Boxjumps (Stepdown) 40 GHD-Situps 30 Dual-KB-Deadlifts 20m HS-Walk (10m Int) 10 SA-KB-Powercleans 20m HS-Walk (10m Int) 30 Dual-KB-Deadlifts 40 GHD-Situps 50 Boxjumps (Stepdown) Rx: 2x32/2x24; as prescribed Int: 2x24/2x16; 5 Wallwalks ! Move consistently and slow.
Low-intensity MetCon workouts	Lit (Wod2)	LIT	MetCon	Goal: RPE3-4 for Session, take it slow EMOMx20 1: one LegLess RC + x reps RC 2: Burpees 3: Power-Cleans (at 40%) 4: cal. row 5: rest Start conservative and maintain a comfortable set of reps for each movement over the whole time. You can break things up but try to move consistently and slow.
Low-intensity MetCon workouts	Lit (Wod3)	LIT	MetCon	Goal: RPE3-4 for Session, take it slow EMOMx20 1: Wall Walk 2: cal. Bike 3: GHD 4: shuttle Runs 5: rest Start conservative and maintain a comfortable set of reps for each movement over the whole time. You can break things up but try to move consistently and slow.
Low-intensity MetCon workouts	Lit (Wod4)	LIT	MetCon	Goal: RPE3-4 for Session, take it slow EMOMx20 1: Burpees over DB 2: cal. ski 3: two LegLess RC + x reps RC 4: DB Hang Squat Cleans (15/10kg) 5: rest Start conservative and maintain a comfortable set of reps for each movement over the whole time. You can break things up but try to move consistently and slow.
Low-intensity MetCon workouts	Lit (Wod5)	LIT	MetCon	Goal: RPE3-4 for Session, take it slow EMOMx25 1: T2B 2: Sandbag Step ups (40/30kg) 3: GHD 4: Wall Walk 5: rest Start conservative and maintain a comfortable set of reps for each movement over the whole time. You can break things up but try to move consistently and slow.
Low-intensity MetCon workouts	Lit (Wod6)	LIT	MetCon	Goal: RPE3-4 for Session, take it slow EMOMx25 1: two LegLess RC + x reps RC 2: Thruster (43/30) 3: Burpees 4: Cal Row 5: rest Start conservative and maintain a comfortable set of reps for each movement over the whole time. You can break things up but try to move consistently and slow.
Low-intensity MetCon workouts	Lit (Wod7)	LIT	MetCon	Goal: RPE3-4 for Session, take it slow EMOMx25 1: Sandbag Devil Press (40/30) 2: HSW Walk Pirouette 3: Cal. Bike 4: Sandbagsquats 5: rest Start conservative and maintain a comfortable set of reps for each movement over the whole time. You can break things up but try to move consistently and slow.
Low-intensity MetCon workouts	Lit (Wod8)	LIT	MetCon	Goal: RPE3-4 for Session, take it slow EMOMx30 1: BarFacing Burpees 2: Hang Snatches (40/30) 3: cal. Row 4: two LegLess RC + x reps RC 5: rest Start conservative and maintain a comfortable set of reps for each movement over the whole time. You can break things up but try to move consistently and slow.
Low-intensity MetCon workouts	Lit (Wod9)	LIT	MetCon	Goal: RPE3-4 for Session, take it slow EMOMx30 1: cal. Ski 2: HSW Walk with Piroutte 3: GHD 4: Complex: 5 Dual KB DL + 5m Carry (2x24/2x16) 5: rest Start conservative and maintain a comfortable set of reps for each movement over the whole time. You can break things up but try to move consistently and slow.
Low-intensity MetCon workouts	Lit (Wod10)	LIT	MetCon	Goal: RPE3-4 for Session, take it slow EMOMx30 1: Complex T2B/C2B/BMU 2: Dual-DB-DL (2x 22,5/15) 3: Dual-DB-Push Press 4: Cal AAB 5: rest Start conservative and maintain a comfortable set of reps for each movement over the whole time. You can break things up but try to move consistently and slow.
Low-intensity MetCon workouts	Lit (Wod11)	LIT	MetCon	Goal: RPE3-4 for Session, take it slow EMOMx35 1: Thruster (43/30) 2: Burpees 3: Cal Row 4: Complex T2B/C2B/BMU 5: rest Start conservative and maintain a comfortable set of reps for each movement over the whole time. You can break things up but try to move consistently and slow.
Low-intensity MetCon workouts	Lit (Wod12)	LIT	MetCon	Goal: RPE3-4 for Session, take it slow EMOMx35 1: cal. AAB 2: HSW Walk with Free HSPU 3: Shuttle Runs 4: Power Cleans (@45%) 5: rest Start conservative and maintain a comfortable set of reps for each movement over the whole time. You can break things up but try to move consistently and slow.
Low-intensity running workouts	Lit (Running1)	LIT	Running	Goal: RPE3-4 for Session, take it slow 5Min Warmup @RPE1-2 -into- 6x Extensive Intervals 1Min Walk 4Min @RPE3-4
Low-intensity running workouts	Lit (Running2)	LIT	Running	Goal: RPE2-3 for Session, take it very slow 5Min Warmup @RPE1-2 (that should be slower than your Pace at RPE2-3) -1Min Walk- 5Min @RPE2-3 - 1Min Walk 8Min @RPE2-3 - 1:30Min Walk 11Min @RPE2-3 - 2Min Walk 14Min @RPE 2-3 - 2:30 Walk Same Pace all the time! Try to be as consistent as possible, its a total of 38Min Running without WarmUp
Low-intensity running workouts	Lit (Running3)	LIT	Running	Goal: RPE3-4 for Session, take it slow 5Min Warmup @RPE1-2 -1 Min Walk- 2sets: 1x 6Min @RPE 3-4 - 1:30Min recovery jog into 3x 3Min @RPE 3-4 - 0:30Min walk btw reps Rest 2Min btw sets
Low-intensity running workouts	Lit (Running4)	LIT	Running	Goal: RPE2-3 for Session, take it really slow 5Min Warmup @RPE1-2 (that should be slower than your Pace at RPE2-3) -1Min Walk- 15Min @RPE 2-3 - 2:30 Walk 12Min @RPE 2-3 - 2Min Walk 9Min @RPE 2-3 - 1:30MIn Walk 6Min @RPE 2-3 - 1Min Walk
Low-intensity running workouts	Lit (Running5)	LIT	Running	Goal: RPE3-4 for session, have the RPE in mind. Today, more rest, so maybe you can go faster than normal on these. 5Min Warmup @RPE1-2 -1 Min Walk- 2 sets: 3x 4Min @RPE3-4 - 2Min Rest btw reps, 4Min rest btw sets
Low-intensity running workouts	Lit (Running6)	LIT	Running	Goal: RPE2-3 for Session, take it really slow 5Min Warmup @RPE1-2 (that should be slower than your Pace at RPE2-3) -1Min Walk- 30Min @RPE 2-3 - 3Min Rest 3x 5Min @RPE 2-3 - 1Min Walk
Low-intensity running workouts	Lit (Running7)	LIT	Running	Goal: RPE3-4 for Session, take it slow 5Min Warmup @RPE1-2 (that should be slower than your Pace at RPE2-3) -1Min Walk- 5Min @RPE 3 - 1Min Walk - 10Min @RPE 2 - 1Min Walk - 5Min @RPE 4 - 1Min Walk - 10Min @RPE 2 There should be a difference in pace between the given RPEs. 10-Min Intervals should be the same. Please consider fatigue while pacing!
Low-intensity running workouts	Lit (Running8)	LIT	Running	Goal: RPE2-3 for Session, take it very slow 5Min Warmup @RPE1-2 (that should be slower than your Pace at RPE2-3) -1Min Walk- 35Min Fartlek @RPE2-3 - 2Min Rest 2x 6Min @RPE2-3 - 1Min Walk btw reps (Fartlek = “speed play” – you choose pace, distance & terrain freely, just keep the target RPE in mind for the full session. Easy, fun and flexible – feel free to ask if unsure or give it a quick Google.)
Low-intensity running workouts	Lit (Running9)	LIT	Running	Goal: RPE3-4 for Session, take it slow 5Min Warmup @RPE1-2 -1Min Walk- 4x 8Min @RPE3-4 - 1Min Walk btw Reps Try to hold the same Pace every Interval
Low-intensity running workouts	Lit (Running10)	LIT	Running	Goal: RPE2-3 for Session, take it very slow 5Min Warmup @RPE1-2 (that should be slower than your Pace at RPE2-3) -1Min Walk- 3x 17Min @RPE2-3 - 90sec rest btw sets Consisting Pace all the time
Low-intensity running workouts	Lit (Running11)	LIT	Running	Goal: RPE3-4 for Session, take it slow 5Min Warmup @RPE1-2 -1Min Walk- 5x 7Min @RPE3-4 - 1Min Walk btw Reps Try to hold the same Pace every Interval
Low-intensity running workouts	Lit (Running12)	LIT	Running	Goal: RPE2-3 for Session, take it really slow 5Min Warmup @RPE1-2 (that should be slower than your Pace at RPE2-3) -1Min Walk- 2x 25Min @RPE2-3 - 2Min rest btw sets Consisting Pace all the time
Extensive ergo / deload sessions	LongDurationErgo_1	Deload / extensive	Ergo / mixed endurance	Extensive Ergo: 5000m Bike-Erg 2500m Row 2500m Ski-Erg 5000m Bike-Erg *E4MOM for as long as needed: 60 Seconds at mod pace
Extensive ergo / deload sessions	Long Duration Ergo_2	Deload / extensive	Ergo / mixed endurance	Extensive Ergo: 5-4-3-2-1 MIN ERGO: Row Bike Ski Run (AAR)
Extensive ergo / deload sessions	Long Duration Ergo_3	Deload / extensive	Ergo / mixed endurance	Extensive Ergo: 2500m Row 10000m Bike 2500m Ski EMOM: for all ergos 1st: mod 2nd: easy
Extensive ergo / deload sessions	LongDurationErgo_4	Deload / extensive	Ergo / mixed endurance	0-6 MIN: 1000m Row (easy) 6-12 Min: 2000m Bike-Erg (mod) 12-18 Min 1000m Ski-Erg (mod) -into; @Min 24- 6 Rounds of: @easy pace 200m Row 400m Bike 200m Ski
Deload run	DeloadRun	Deload / extensive	Running	Active Recovery Umfang: 4 km + Strides * Der Lauf (4 km): * Intensität: RPE 1 (extrem locker). * Striktes Tempolimit: Selbst wenn ihr euch unterfordert fühlt: Bleibt langsam. Wir wollen hier nur die Durchblutung fördern, ohne neuen Stress zu erzeugen.

## Sheet: Oly_Strength_Library
Category	Session code	Description
Clean and jerk sessions	C&J_1	SHORT TRACK: CLEAN&JERK 20 MIN TO FIND YOUR DAILY COMPLEX: 1 Cleanpull 1 Hang-Clean 1 TnG-Clean 1 Jerk -into- EMOM x 10 MIN: @80% of daily 1 Cleanpull 1 Hang-Squatclean 1 Jerk
Clean and jerk sessions	C&J_2	A: COMPLETE: 6 TnG-C&J -Rest 2 Min- 5 TnG-C&J -Rest 2 Min- 4 TnG-C&J -Rest 2 Min- 3 TnG-C&J -Rest 2 Min- 2 TnG-C&J -Rest 2 Min- 1 C&J *work your way up with every new Set. Start at roughly 65% (@65%CJ)
Clean and jerk sessions	C&J_3	A: 20 MIN TO FIND A HEAVY DAILY: 1 Clean 1 Hang-Clean 1 Frontsquat 1 Jerk *work your way up with every new Attempt. Start at roughly 75% (@75%CJ) -into- 3 SETS OF: 10 ub. Hang-Powercleans *rest a max of 3 Min btw Sets Goal: 60%(@60%CJ)
Clean and jerk sessions	C&J_4	A: 20 MIN TO FIND A HEAVY DAILY: 1 Clean 3 StO *work your way up with every new Attempt. Start at roughly 70% (@70%CJ) -into- 3 SETS OF: 10 ub. Hang-Powerclean+Jerk *rest a max of 3 Min btw Sets Goal: 50%(@50%CJ)
Clean and jerk sessions	C&J_5	COMPLETE: E3MOM x or FASTER: 9 C&J (W1) 7 C&J (W2) 5 C&J (W3) 3 C&J (W4) 1 C&J (W5) *u must complete the reps within 3 Min or your workout is over. If you finish ahead of time, you can start with the new weight ahead of time. Elite: W1: 80/55 W2: 90/60 W3: 100/70 W4: 115/77,5 W5: 130/90 Rx: W1: 70/50 W2: 80/55 W3: 90/60 W4: 100/70 W5: 110/75 Int: W1: 50/35 W2: 65/47,5 W3: 80/55 W4: 90/60 W5: 100/…
Clean and jerk sessions	C&J_6	SHORT TRACK: CLEAN&JERK COMPLETE: TC: 12 time to find your daily max of: 1 Clean 1 FS 1 Jerk 1 FS 1 Jerk -into- @Min 15: @70% of daily max: E30SEC x 10 MIN: 1 C&J (anyhow)
Clean and jerk sessions	C&J_7	A: E15SECS x 10 REPS: 1 C&J (anyhow) @65% (@65%CJ) -Rest 2 Min- E30SECS x 10 REPS: 1 C&J (anyhow) @72% (@72%CJ) -Rest 2 Min- E45SEC x 10 REPS : 1 C&J (anyhow) @80% (@80%CJ) -into- E2MOM x 6 SETS: 3 Slow-Takeoff-Reset-Cleanpulls work your way up to a heavy daily max for quality, start @90%(@90%CJ) Goal: Keep the Bar close, throughout the second pull phase, engage the lats and above the knee and tr…
Clean and jerk sessions	C&J_8	A: COMPLETE: 10 C&J (W1) 8 C&J (W2) 6 C&J (W3) 4 C&J (W4) 2 C&J (W5) -into- Elite: W1: 80/55 W2: 90/60 W3: 100/70 W4: 110/75 W5: 120/80 Rx: W1: 70/47,5 W2: 80/55 W3: 90/60 W4: 100/70 W5: 110/75 Int: W1: 50/35 W2: 60/40 W3: 70/47,5 W4: 80/55 W5: 90/60 E2MOM x 6 SETS: 3 Slow-Takeoff-Reset-Cleanpulls @W5 Goal: Keep the Bar close, throughout the second pull phase, engage the lats and above the knee a…
Clean and jerk sessions	C&J_9	A: E2MOM x 6 SETS: 1 Cleanpull 1 Hang-Clean 1 FS 1 Jerk *work your day up to a heavy daily complex -into- FOR TIME: 5 Hang-Clean (W1) 4 Hang-Clean (W2) 3 Hang-Clean (W3) 2 Hang-Clean (W4) 1 Hang-Clean (W5) Elite: W1: 80/55 W2: 90/60 W3: 100/70 W4: 110/75 W5: 120/80 Rx: W1: 70/47,5 W2: 80/55 W3: 90/60 W4: 100/70 W5: 110/75 Int: W1: 50/35 W2: 60/40 W3: 70/47,5 W4: 80/55 W5: 90/60 Optional: E2MOM x …
Clean and jerk sessions	C&J_10	E2MOM x 6 SETS: 1 Clean 2 StO *work your day up to a heavy daily complex -into- FOR TIME: 5 StO (W1) 4 StO (W2) 3 StO (W3) 2 StO (W4) 1 StO (W5) Elite: W1: 80/55 W2: 90/60 W3: 100/70 W4: 110/75 W5: 120/80 Rx: W1: 70/47,5 W2: 80/55 W3: 90/60 W4: 100/70 W5: 110/75 Int: W1: 50/35 W2: 60/40 W3: 70/47,5 W4: 80/55 W5: 90/60 Optional: E2MOM x 3 SETS: 3 Slow-Takeoff-Reset-Cleanpulls @W5 Goal: Keep the Ba…
Clean and jerk sessions	C&J_11	E3MOM x 2 SETS: 3 Drop&Go C&J @75%(@75%CJ) -into- E3MOM x 2 SETS: 2 Drop&Go C&J @80%(@80%CJ) -into- E3MOM x 2 SETS: 1 C&J @85%(@85%CJ) -into- EMOM x 5 MIN: 1 Clean as heavy as comfortable (Goal: @88%(@88%CJ) or more; stay at the same weight) Goal: Keep the Bar close, throughout the second pull phase, engage the lats and above the knee and try to keep your arms relaxed.
Clean and jerk sessions	C&J_12	E3MOM x 2 SETS: 3 Drop&Go C&J @80%(@80%CJ) -into- E3MOM x 2 SETS: 2 Drop&Go C&J @85%(@85%CJ) -into- E3MOM x 2 SETS: 1 C&J @90%(@90%CJ) -into- EMOM x 8 MIN: 2 Clean as heavy as comfortable (Goal: @80%(@80%CJ) or more; stay at the same weight) Goal: Keep the Bar close, throughout the second pull phase, engage the lats and above the knee and try to keep your arms relaxed.
Snatch sessions	Snatch_1	SHORT TRACK: SNATCH 20 MIN TO FIND YOUR DAILY HEAVY: 1 Snatchpull 1 Hang-Snatch 1 TnG-Snatch 1 OHS -into- EMOM x 10 MIN: @80% of daily 1 Snatchpull 1 Hang-Squatsnatch 1 OHS
Snatch sessions	Snatch_2	SHORT TRACK: SNATCH COMPLETE: 6 TnG-Snatch -Rest 2 Min- 5 TnG-Snatch -Rest 2 Min- 4 TnG-Snatch -Rest 2 Min- 3 TnG-Snatch -Rest 2 Min- 2 TnG-Snatch -Rest 2 Min- 1 Snatch *work your way up with every new Set. Start at roughly 65% (@65%SN)
Snatch sessions	Snatch_3	SHORT TRACK: SNATCH 20 MIN TO FIND A HEAVY DAILY: 1 Snatch 1 Hang-Snatch 1 OHS *work your way up with every new Attempt. Start at roughly 75% (@75%SN) -into- 3 SETS OF: 10 ub. Hang-Powersnatch *rest a max of 3 Min btw Sets Goal: 60%(@60%SN)
Snatch sessions	Snatch_4	SHORT TRACK: SNATCH 20 MIN TO FIND A HEAVY DAILY: 1 Snatch 3 OHS *work your way up with every new Attempt. Start at roughly 70% (@70%SN) -into- 3 SETS OF: 10 ub. Hang-Squatsnatch *rest a max of 3 Min btw Sets Goal: 50%(@50%SN)
Snatch sessions	Snatch_5	SHORT TRACK: SNATCH COMPLETE: E3MOM x or FASTER: 9 Snatch (W1) 7 Snatch (W2) 5 Snatch (W3) 3 Snatch (W4) 1 Snatch (W5) *u must complete the reps within 3 Min or your workout is over. If you finish ahead of time, you can start with the new weight ahead of time. Elite: W1: 70/50 W2: 80/55 W3: 90/60 W4: 100/70 W5: 110/75 Rx: W1: 60/40 W2: 70/47,5 W3: 80/55 W4: 90/60 W5: 100/70
Snatch sessions	Snatch_6	SHORT TRACK: SNATCH E30SEC x 15 MIN: 1 Snatch (any) @heaviest possible daily load Goal: 75-80% (@75%SN)-(@80%SN) -into- E2MOM x 5 SETS: 5 Reset&Go Snatchpulls @used weight
Snatch sessions	Snatch_7	SHORT TRACK: SNATCH E15SECS x 10 REPS: 1 Snatch (any) @65% (@65%SN) -Rest 2 Min- E30SECS x 10 REPS: 1 Snatch (any) @72% (@72%SN) -Rest 2 Min- E45SEC x 10 REPS : 1 Snatch (any) @80% (@80%SN) -into- E2MOM x 6 SETS: 3 Slow-Takeoff-Snatchpulls work your way up to a heavy daily max for quality, start @90%(@90%SN) Goal: Keep the Bar close, throughout the second pull phase, engage the lats and above the…
Snatch sessions	Snatch_8	SHORT TRACK: SNATCH E2MOM x 6 SETS: 1 Snatchpull 1 Hang-Snatch 1 OHS *work your day up to a heavy daily complex -into FOR TIME: 5 Hang-Snatch (W1) 4 Hang-Snatch (W2) 3 Hang-Snatch (W3) 2 Hang-Snatch (W4) 1 Hang-Snatch (W5) Elite: W2: 60/40 W3: 70/47,5 W4: 80/55 W5: 90/60 W1: 100/70 Rx: W1: 50/35 W2: 60/40 W3: 70/47,5 W4: 80/55 W5: 90/60 Int: W1: 40/30 W2: 50/35 W3: 60/40 W4: 65/42,5 W5: 70/47,5 -…
Snatch sessions	Snatch_9	SHORT TRACK: SNATCH E2MOM x 6 SETS: 1 Snatchpull 2 Below-Snatch *work your day up to a heavy daily complex -into FOR TIME: 5 OHS (W1) 4 OHS (W2) 3 OHS (W3) 2 OHS (W4) 1 OHS (W5) Elite: W1: 80/55 W2: 90/60 W3: 100/70 W4: 110/75 W5: 120/80 Rx: W1: 70/47,5 W2: 80/55 W3: 90/60 W4: 100/70 W5: 110/75 Int: W1: 40/30 W2: 50/35 W3: 60/40 W4: 65/42,5 W5: 70/47,5 -into- Optional: E2MOM x 3 SETS: 3 Slow-Take…
Snatch sessions	Snatch_10	SHORT TRACK: SNATCH E2MOM x 6 SETS: 1 Snatch 1 OHS 1 Hang-Snatch *work your day up to a heavy daily complex -into FOR TIME: 10 Powersnatch (W1) 8 Powersnatch (W2) 6 Powersnatch (W3) 4 Powersnatch (W4) 2 Powersnatch (W5) Elite: W1: 70/47,5 W2: 80/55 W3: 90/60 W4: 100/70 W5: 110/75 Rx: W1: 60/40 W2: 70/47,5 W3: 80/55 W4: 90/60 W5: 100/70 Int: W1: 40/30 W2: 50/35 W3: 60/40 W4: 65/42,5 W5: 70/47,5
Snatch sessions	Snatch_11	SHORT TRACK: SNATCH A: E3MOM x 2 SETS: 3 Drop&Go Snatch @75%(@75%SN) -into- E3MOM x 2 SETS: 2 Drop&Go Snatch @80%(@80%SN) -into- E3MOM x 2 SETS: 1 Snatch @85%(@85%SN) -into- EMOM x 5 MIN: 1 Snatch as heavy as comfortable (Goal: @80%(@80%SN) or more; stay at the same weight) Goal: Keep the Bar close, throughout the second pull phase, engage the lats and above the knee and try to keep your arms rel…
Snatch sessions	Snatch_12	SHORT TRACK: SNATCH E3MOM x 2 SETS: 3 Drop&Go Snatch @80%(@80%SN) -into- E3MOM x 2 SETS: 2 Drop&Go Snatch @85%(@85%SN) -into- E3MOM x 2 SETS: 1 Snatch @90%(@90%SN) -into- EMOM x 8 MIN: 2 Snatch as heavy as comfortable (Goal: @80%(@80%SN) or more; stay at the same weight) Goal: Keep the Bar close, throughout the second pull phase, engage the lats and above the knee and try to keep your arms relaxe…
Back squat sessions	BS_1	Banded Back Squats E3MOM x 5 SETS: start@50%(@50%BS) and work your way up by feel 3 Reps 3 Reps 3 Reps 3 Reps 3 Reps
Back squat sessions	BS_2	Banded Back Squats E3MOM x 5 SETS: start@60%(@60%BS) and work your way up by feel 2 Reps 2 Reps 2 Reps 2 Reps 2 Reps
Back squat sessions	BS_3	Banded Back Squats E3MOM x 5 SETS: Find your daily max double start roughly @60%-70% (@60%BS)-(@70%BS) depending on band-tension
Back squat sessions	BS_4	E4MOM x 4 SETS (reg. Backsquats) 3 Reps (@85%BS) 3 Reps (@87%BS) 3 Reps (@89%BS) 3 Reps (@91%BS)
Back squat sessions	BS_5	E4MOM x 4 SETS (reg. Backsquats) 2 Reps (@89%BS) 2 Reps (@91%BS) 2 Reps (@92%BS) 2 Reps (@93%BS)
Back squat sessions	BS_6	TAPER: E3MOM x 5 SETS 3 Reps (@77%BS) 2 Reps (@85%BS) 2 Reps (@87%BS) 1 Rep (@90%BS) 1 Rep (@93%BS)
Back squat sessions	BS_7	E6MOM x 2 SETS 20 Reps (@45%BS) 20 Reps (@50%BS) *try to stay unbroken, if needed do one rest max 20 sec break
Back squat sessions	BS_8	E90SECS x 10 SETS 6 Reps (@50%BS)
Back squat sessions	BS_9	E120SECS x 8 SETS 8 Reps (@55%BS)
Back squat sessions	BS_10	E3MOM x 6 SETS 10 Reps (@60%BS)
Back squat sessions	BS_11	E4MOM x 4 SETS 12 Reps (@62%BS) 12 Reps (@64%BS) 10 Reps (@66%BS) 10 Reps (@68%BS)
Back squat sessions	BS_12	E4MOM x 4 SETS 8 Reps (@69%BS) 8 Reps (@70%BS) 8 Reps (@71%BS) 8 Reps (@72%BS)
Front squat sessions	FS_1	Banded Front Squat E3MOM x 5 SETS: start@50%(@50%FS) and work your way up by feel 3 Reps 3 Reps 3 Reps 3 Reps 3 Reps
Front squat sessions	FS_2	Banded Front Squat E3MOM x 5 SETS: start@60%(@60%FS) and work your way up by feel 2 Reps 2 Reps 2 Reps 2 Reps 2 Reps
Front squat sessions	FS_3	Banded Front Squat E3MOM x 5 SETS: Find your daily max double start roughly @60%-70% (@60%FS)-(@70%FS) depending on band-tension
Front squat sessions	FS_4	E4MOM x 4 SETS (reg. Frontsquats) 3 Reps (@85%FS) 3 Reps (@87%FS) 3 Reps (@89%FS) 3 Reps (@91%FS)
Front squat sessions	FS_5	E4MOM x 4 SETS (reg. Frontsquats) 2 Reps (@89%FS) 2 Reps (@91%FS) 2 Reps (@92%FS) 2 Reps (@93%FS)
Front squat sessions	FS_6	TAPER: E3MOM x 5 SETS 3 Reps (@77%FS) 2 Reps (@85%FS) 2 Reps (@87%FS) 1 Rep (@90%FS) 1 Rep (@93%FS)
Front squat sessions	FS_7	E6MOM x 2 SETS 20 Reps (@45%FS) 20 Reps (@50%FS) *try to stay unbroken, if needed do one rest max 20 sec break
Front squat sessions	FS_8	E90SECS x 10 SETS 6 Reps (@50%FS)
Front squat sessions	FS_9	E120SECS x 8 SETS 8 Reps (@55%FS)
Front squat sessions	FS_10	E3MOM x 6 SETS 10 Reps (@60%FS)
Front squat sessions	FS_11	E4MOM x 4 SETS 12 Reps (@62%FS) 12 Reps (@64%FS) 10 Reps (@66%FS) 10 Reps (@68%FS)
Front squat sessions	FS_12	E4MOM x 4 SETS 8 Reps (@69%FS) 8 Reps (@70%FS) 8 Reps (@71%FS) 8 Reps (@72%FS)
Bench press and chin-up sessions	BP/ CU_1	Banded Benchpress|glossary://banded-benchpress] E3MOM x 5 SETS:start@50%(@50%BP) and work your way up by feel 3 Reps 3 Reps 3 Reps 3 Reps 3 Reps + 3 Chinups (Strict; Banded if needed) after each Set of BP
Bench press and chin-up sessions	BP/ CU_2	Banded Benchpress E3MOM x 5 SETS:start@60%(@60%BP) and work your way up by feel 2 Reps 2 Reps 2 Reps 2 Reps 2 Reps + 2 Chinups (Strict; Banded if needed) after each Set of BP
Bench press and chin-up sessions	BP/ CU_3	Banded Benchpress E3MOM x 5 SETS: Find your daily max double start roughly @60%-70% (@60%BP)-(@70%BP) depending on band-tension + 2 Chinups (Strict; Banded if needed) after each Set of BP
Bench press and chin-up sessions	BP/ CU_4	E4MOM x 4 SETS (reg. Benchpress) 3 Reps (@85%BP) 3 Reps (@87%BP) 3 Reps (@89%BP) 3 Reps (@91%BP) + 3 Chinups (Strict; weigthed) after each Set of BP
Bench press and chin-up sessions	BP/ CU_5	E4MOM x 4 SETS (reg. Benchpress) 2 Reps (@89%BP) 2 Reps (@91%BP) 2 Reps (@92%BP) 2 Reps (@93%BP) + 2 Chinups (Strict; weigthed) after each Set of BP
Bench press and chin-up sessions	BP/ CU_6	TAPER: E3MOM x 5 SETS 3 Reps (@77%BP) 2 Reps (@85%BP) 2 Reps (@87%BP) 1 Rep (@90%BP) 1 Rep (@93%BP) + 3/2/1 Chinups (Strict; weigthed) after each Set of BP
Bench press and chin-up sessions	BP/ CU_7	E6MOM x 2 SETS 20 Reps (@45%BP) 20 Reps (@50%BP) *try to stay unbroken, if needed do one rest max 20 sec break + 20 Chinups (Banded) after each Set of BP
Bench press and chin-up sessions	BP/ CU_8	E90SECS x 10 SETS 6 Reps (@50%BP) + 3 Chinups (Strict) after each Set of BP
Bench press and chin-up sessions	BP/ CU_9	E120SECS x 8 SETS 8 Reps (@55%BP) + 4 Chinups (Strict) after each Set of BP
Bench press and chin-up sessions	BP/ CU_10	E3MOM x 6 SETS 10 Reps (@60%BP) + 5 Chinups (Strict) after each Set of BP
Bench press and chin-up sessions	BP/ CU_11	E4MOM x 4 SETS 12 Reps (@62%BP) 12 Reps (@64%BP) 10 Reps (@66%BP) 10 Reps (@68%BP) + 12/10 Chinups (Strict) after each Set of BP
Bench press and chin-up sessions	BP/ CU_12	E4MOM x 4 SETS 8 Reps (@69%BP) 8 Reps (@70%BP) 8 Reps (@71%BP) 8 Reps (@72%BP) + 8 Chinups (Strict) after each Set of BP
Push press and row sessions	PP/ BOR_1	Banded Push Press E3MOM x 5 SETS: start@50%(@50%PP) and work your way up by feel 3 Reps 3 Reps 3 Reps 3 Reps 3 Reps + 3 Bent-over-Rows (with Barbell) after each Set of PP
Push press and row sessions	PP/ BOR_2	Banded Push Press E3MOM x 5 SETS: start@60%(@60%PP) and work your way up by feel 2 Reps 2 Reps 2 Reps 2 Reps 2 Reps + 2 Bent-over-Rows (with Barbell) after each Set of PP
Push press and row sessions	PP/ BOR_3	Banded Push Press E3MOM x 5 SETS: Find your daily max double start roughly @60%-70% (@60%PP)-(@70%PP) depending on band-tension + 2 Bent-over-Rows (with Barbell) after each Set of PP
Push press and row sessions	PP/ BOR_4	E4MOM x 4 SETS (reg. Pushpress) 3 Reps (@85%PP) 3 Reps (@87%PP) 3 Reps (@89%PP) 3 Reps (@91%PP) + 6 Bent-over-Rows (with Barbell) after each Set of PP
Push press and row sessions	PP/ BOR_5	E4MOM x 4 SETS (reg. Pushpress) 2 Reps (@89%PP) 2 Reps (@91%PP) 2 Reps (@92%PP) 2 Reps (@93%PP) + 8 Bent-over-Rows (with Barbell) after each Set of PP
Push press and row sessions	PP/ BOR_6	TAPER: E3MOM x 5 SETS 3 Reps (@77%PP) 2 Reps (@85%PP) 2 Reps (@87%PP) 1 Rep (@90%PP) 1 Rep (@93%PP) + 6 Bent-over-Rows (with Barbell) after each Set of PP
Push press and row sessions	PP/ IRR_7	E6MOM x 2 SETS 20 Reps (@45%PP) 20 Reps (@50%PP) *try to stay unbroken, if needed do one rest max 20 sec break + 20 Inverted-Ring-Rows after each Set of PP
Push press and row sessions	PP/ IRR_8	E90SECS x 10 SETS 6 Reps (@50%PP) + 6 Inverted-Ring-Rows after each Set of PP
Push press and row sessions	PP/ IRR_9	E120SECS x 8 SETS 8 Reps (@55%PP) + 8 Inverted-Ring-Rows after each Set of PP
Push press and row sessions	PP/ IRR_10	E3MOM x 6 SETS 10 Reps (@60%PP) + 10 Inverted-Ring-Rows after each Set of PP
Push press and row sessions	PP/ IRR_11	E4MOM x 4 SETS 12 Reps (@62%PP) 12 Reps (@64%PP) 10 Reps (@66%PP) 10 Reps (@68%PP) + 12/10 Inverted-Ring-Rows after each Set of PP
Push press and row sessions	PP/ IRR_12	E4MOM x 4 SETS 8 Reps (@69%PP) 8 Reps (@70%PP) 8 Reps (@71%PP) 8 Reps (@72%PP) + 8 Inverted-Ring-Rows after each Set of PP
